# Supplementary material for: Microsatellite-Based Genetic Structure and Hybrid Detection in Alpacas Bred in Poland
Source: Animals (Basel). 2021 Jul 23;11(8):2193. doi: 10.3390/ani11082193 (PMC8388510; doi:10.3390/ani11082193)
Supplement: Supplementary file 1 [file animals-11-02193-s001.zip › Table S2.xls]

## Sheet: Arkusz2
Table S2. The genotypes of the tested animals.
Sample	LCA19		LCA65		LCA66		YWLL44		LCA5		LCA99		LCA56		LGU50		LCA8		LCA37		LCA94		LGU49		YWLL40		YWLL29		YWLL43X		YWLL46		YWLL36
1	92	100	181	187	226	226	98	98	188	204	286	288	141	141	183	195	237	245	134	154	201	205	221	241	188	188	220	220	144	148	97	105	148	152
2	100	102	183	187	226	236	98	104	194	204	286	292	141	141	183	195	231	237	136	154	189	201	241	241	180	188	220	220	144	156	97	97	148	150
3	86	90	183	183	226	236	98	98	188	194	274	288	139	163	193	193	231	237	134	136	191	193	221	231	184	186	216	220	144	144	97	103	150	162
4	102	112	183	183	222	224	98	112	194	202	292	292	141	141	183	187	243	243	148	156	189	205	221	241	180	188	220	220	156	156	97	97	150	150
5	102	106	183	183	226	226	86	120	202	202	292	292	141	161	183	183	231	241	134	144	193	201	241	243	180	188	220	228	148	156	97	97	156	158
6	102	106	169	183	226	246	98	120	194	202	264	292	141	141	183	183	231	231	140	142	193	201	239	241	180	188	218	226	148	148	97	97	150	150
7	102	112	169	181	222	226	86	104	192	204	292	292	139	141	183	187	237	237	140	164	189	191	241	241	180	182	218	220	144	152	97	97	150	150
8	86	86	173	183	222	226	112	112	194	202	292	292	141	161	187	187	231	231	136	136	189	205	241	241	180	180	220	220	148	156	97	97	150	152
9	86	102	179	183	232	236	112	120	204	204	268	292	141	149	187	187	231	239	136	140	189	205	241	241	180	180	214	220	144	156	97	103	150	150
10	96	100	179	187	226	240	94	98	202	202	288	292	139	141	183	187	237	239	134	148	193	193	221	241	188	188	216	216	148	148	97	103	156	178
11	96	102	171	187	226	226	86	94	202	202	288	288	139	165	183	193	239	245	148	156	191	193	221	241	188	188	216	218	148	148	97	105	156	178
12	100	102	171	179	226	240	86	98	194	202	282	292	141	141	183	187	237	245	134	156	189	193	221	225	186	188	216	220	148	152	97	103	156	164
13	102	102	167	171	222	226	86	86	202	204	288	288	137	137	187	187	239	239	136	156	193	201	245	247	188	188	220	226	144	144	97	105	158	164
14	100	102	167	171	220	222	86	96	204	204	288	288	137	155	187	193	239	243	136	156	195	201	231	245	188	188	220	220	148	148	97	105	156	158
15	86	102	171	173	226	260	96	98	188	196	282	294	139	139	187	187	231	255	154	156	189	205	221	241	186	188	220	228	144	144	97	97	150	156
16	100	102	171	171	220	240	86	98	202	204	282	288	141	155	187	193	239	245	136	156	189	201	225	231	186	188	220	220	148	152	97	105	156	156
17	102	102	167	169	222	229	98	112	188	204	274	292	141	141	187	193	241	241	144	156	201	201	241	243	182	188	214	216	148	148	97	97	152	164
18	86	86	167	181	220	230	98	120	188	202	274	292	137	149	187	195	231	239	144	150	201	205	221	241	180	180	214	216	146	148	97	103	164	164
19	86	86	175	183	224	224	86	98	202	202	276	288	139	141	183	187	231	231	156	160	189	193	229	231	188	188	220	220	148	148	97	105	158	174
20	86	102	183	187	226	226	98	98	202	202	280	288	139	165	187	187	237	251	134	136	189	191	225	241	186	188	216	220	144	144	97	97	150	164
21	98	102	171	173	226	226	98	104	188	204	282	288	149	149	187	187	231	241	134	136	189	195	225	239	180	180	214	220	148	148	103	105	156	156
22	102	102	175	183	224	242	98	120	194	204	288	292	141	163	183	187	231	241	134	156	189	207	221	229	180	188	214	222	130	144	103	105	150	156
23	102	102	169	183	230	242	104	112	194	194	286	288	137	141	193	195	231	241	136	156	189	193	237	239	188	188	220	222	144	146	97	97	150	150
24	90	102	171	183	224	254	120	120	188	194	282	292	139	165	187	193	231	237	148	156	189	189	229	239	186	188	216	220	144	144	97	105	156	164
25	86	102	171	183	226	229	120	120	202	204	282	292	139	141	183	193	237	261	140	140	193	201	241	243	180	188	214	214	148	148	97	103	164	174
26	86	102	171	185	226	229	86	120	188	204	282	290	139	155	187	193	253	261	136	136	193	195	241	243	180	188	214	214	144	148	97	103	148	164
27	102	102	171	183	226	236	96	114	188	202	282	292	137	139	193	193	231	241	134	134	201	205	221	229	186	188	222	222	144	144	97	105	164	168
28	102	102	171	179	226	242	116	128	188	192	286	288	141	149	187	189	241	241	136	150	189	205	221	229	180	186	222	222	144	144	105	109	156	168
29	86	104	187	191	220	230	112	118	188	188	292	294	149	149	193	195	237	243	134	140	193	205	225	235	188	188	220	222	146	148	97	105	170	170
30	86	102	183	187	230	242	112	120	188	202	292	292	141	149	193	193	231	243	140	140	191	193	235	241	180	188	214	220	148	148	97	105	170	174
31	102	102	183	183	226	260	96	120	188	192	288	288	137	139	183	187	237	243	134	136	193	207	241	241	188	188	220	220	144	156	97	97	154	164
32	102	106	183	183	242	260	120	120	192	192	288	292	137	139	183	187	231	243	136	140	193	201	241	241	180	188	214	220	144	148	97	97	164	174
33	102	102	169	169	226	236	118	118	194	206	282	294	139	139	183	187	237	239	134	154	189	201	225	241	180	180	220	224	144	144	97	97	148	178
34	86	102	169	169	226	229	106	118	188	206	282	292	139	141	183	195	237	249	134	154	201	201	225	241	180	188	216	220	144	144	97	103	156	178
35	106	112	181	183	236	242	86	112	188	192	292	292	141	141	183	193	231	237	134	134	191	205	241	241	180	180	214	220	156	156	97	97	152	174
36	86	112	183	187	222	236	98	112	188	202	268	292	141	141	183	183	231	243	134	156	205	205	235	241	180	180	220	220	146	156	97	97	150	152
37	86	102	169	185	229	242	86	108	202	206	290	294	141	141	187	187	243	253	132	134	193	193	225	225	184	186	214	220	146	146	97	97	164	164
38	86	92	169	171	226	230	98	120	188	204	288	292	137	155	183	187	249	253	156	156	189	193	225	231	180	188	216	226	144	144	97	97	152	168
39	102	102	181	183	226	242	98	120	192	192	292	292	139	139	187	193	237	245	134	136	201	205	241	241	180	180	214	220	144	144	97	97	154	174
40	102	102	169	183	226	256	96	98	192	202	292	292	139	139	187	187	237	245	136	156	201	205	241	241	180	188	220	220	144	148	97	105	148	154
41	102	102	169	185	242	256	98	98	188	202	274	292	133	139	187	193	237	239	136	144	189	205	231	241	180	188	220	226	148	148	105	105	154	168
42	90	102	169	171	226	230	116	116	202	204	288	292	141	161	187	187	231	241	134	140	193	193	221	221	180	186	220	220	144	148	97	105	164	170
43	102	106	169	181	226	230	86	116	192	202	288	292	141	161	187	193	231	241	134	140	193	201	221	241	180	186	214	220	144	144	97	97	164	174
44	102	104	169	179	224	242	96	128	188	188	278	288	133	141	189	193	231	241	150	156	189	205	221	225	188	188	220	224	148	148	97	97	148	174
45	102	104	179	183	226	242	96	112	188	194	268	278	133	139	189	195	241	243	134	156	193	205	221	225	188	188	220	224	148	148	97	97	164	174
46	102	102	171	171	224	226	98	122	202	202	288	292	139	163	183	187	231	241	156	156	199	205	221	239	186	188	220	220	148	152	97	97	150	170
47	106	106	173	179	226	242	96	128	200	202	274	292	139	163	187	187	239	249	136	148	193	201	221	241	180	186	222	226	148	148	97	97	176	176
48	90	102	171	173	222	230	108	112	194	202	274	278	149	163	187	193	231	231	134	140	201	205	221	239	180	188	220	222	144	144	97	97	152	168
49	88	88	169	171	238	260	86	128	202	202	292	292	133	155	187	193	239	243	140	156	193	193	221	243	180	186	214	222	148	148	97	97	152	164
50	102	102	169	171	226	230	96	120	194	204	274	282	137	145	195	195	231	241	134	156	193	195	221	241	184	188	216	220	144	144	97	97	150	168
51	90	100	183	183	226	246	98	108	188	202	274	288	133	163	193	193	231	237	136	136	191	193	221	221	186	188	214	216	144	144	97	103	150	156
52	96	106	181	185	222	226	96	104	188	204	280	288	137	141	183	187	231	253	148	154	193	193	225	229	186	190	220	222	148	148	97	97	156	168
53	86	102	169	171	226	230	98	108	188	202	286	292	139	163	183	187	237	249	158	160	193	193	221	239	182	188	220	224	148	148	97	97	152	168
54	96	106	171	183	226	254	98	102	194	202	274	282	139	141	187	195	231	231	134	140	199	205	229	239	180	186	214	216	144	148	97	97	164	176
55	102	102	175	181	224	236	104	118	202	202	272	274	141	141	187	193	241	243	134	136	193	201	221	225	188	188	220	220	144	148	97	105	150	156
56	102	102	169	181	228	242	104	116	188	188	274	292	139	141	193	195	231	239	136	136	193	201	221	231	188	188	220	222	144	148	97	97	168	168
57	86	100	191	191	222	222	86	108	194	202	282	288	139	141	193	193	231	241	156	156	201	205	225	229	186	186	214	214	148	148	97	97	168	168
58	100	102	171	191	226	260	96	120	194	202	282	288	137	141	187	193	241	241	132	156	205	205	229	241	186	188	216	220	148	148	97	97	156	164
59	96	106	179	185	226	226	98	114	202	204	290	294	139	141	183	193	231	237	134	134	191	191	221	241	184	190	220	220	148	148	97	103	164	168
60	86	96	185	191	222	222	104	108	188	194	282	288	137	139	183	193	241	253	154	156	193	201	225	229	186	186	214	222	148	148	97	97	168	168
61	86	102	169	171	230	260	98	120	188	194	286	288	137	139	187	193	237	241	132	160	193	205	239	241	188	188	220	224	148	148	97	97	164	168
62	106	116	183	185	226	262	96	98	202	204	268	288	141	141	183	187	231	253	136	154	193	205	229	231	180	186	220	220	148	148	97	105	156	174
63	86	106	171	179	226	226	98	108	188	202	286	290	139	139	183	193	237	237	134	160	191	193	221	221	184	188	220	220	148	148	97	103	152	164
64	96	96	181	183	222	226	96	102	194	204	274	288	137	141	187	187	231	231	140	154	193	199	225	239	186	186	214	220	144	144	97	97	156	176
65	96	102	181	185	222	236	96	118	188	202	272	280	141	141	183	193	231	241	136	154	193	193	221	229	186	188	220	222	144	144	97	105	156	168
66	102	106	169	181	222	228	104	104	188	204	274	280	137	139	187	195	231	253	136	148	193	193	225	231	186	188	220	222	148	148	97	97	168	168
67	86	96	173	181	222	224	96	120	188	194	280	292	139	141	187	187	231	249	134	148	193	193	225	241	180	186	216	220	148	148	97	97	156	156
68	104	106	173	181	222	226	104	124	188	204	286	288	139	141	187	193	231	253	154	156	193	193	229	229	186	186	214	222	146	146	97	97	168	168
69	100	102	169	183	222	246	104	108	188	192	274	292	139	139	187	193	231	237	136	140	191	191	227	241	180	186	214	220	144	144	97	97	150	150
70	102	102	177	179	222	232	98	120	194	202	274	288	141	149	187	193	251	253	136	160	201	205	221	241	188	188	220	220	144	144	97	105	172	174
71	102	102	169	179	226	226	98	112	194	202	288	292	141	141	183	187	243	243	134	142	189	193	221	225	180	188	214	216	148	148	105	105	142	174
72	102	102	173	179	226	226	98	104	188	204	274	282	141	149	187	189	237	241	144	156	193	201	221	243	188	188	220	220	144	144	97	97	152	164
73	86	100	179	183	222	224	118	120	192	194	282	292	141	155	187	187	239	243	142	156	189	193	221	241	186	188	214	220	144	144	97	97	164	164
74	86	102	183	187	230	246	120	128	202	204	288	292	137	139	187	187	231	239	132	156	193	205	221	241	180	180	216	216	148	148	97	105	164	170
75	100	102	171	183	246	246	98	120	188	202	274	288	139	139	187	187	231	243	134	134	189	193	229	233	186	186	214	220	148	148	97	97	152	156
76	86	106	167	183	224	260	86	96	202	206	292	292	139	141	187	187	239	241	134	152	189	199	241	247	180	188	214	218	148	148	97	97	168	178
77	102	106	183	185	224	226	86	102	188	202	292	292	139	141	187	187	231	239	134	168	199	205	231	247	188	188	218	222	144	144	97	97	148	178
78	100	102	187	187	222	224	98	98	188	202	286	292	141	141	187	193	231	239	154	164	189	205	221	229	186	188	216	222	144	144	97	97	156	168
79	86	102	187	189	222	246	98	98	188	192	286	292	139	141	187	193	231	243	134	136	189	189	233	241	180	186	214	216	148	148	97	97	156	174
80	100	102	181	183	224	260	98	98	194	202	286	292	139	141	187	193	231	239	154	164	189	201	221	235	186	186	220	220	144	144	97	97	150	150
81	100	102	187	191	224	226	112	112	194	204	274	286	139	141	187	195	241	243	140	164	201	201	235	241	186	186	220	222	144	144	97	105	156	156
82	86	100	171	183	224	260	118	120	194	202	274	282	155	165	187	193	239	239	136	156	189	193	221	239	186	188	220	220	144	144	97	97	150	164
83	102	102	173	191	226	242	104	128	202	204	282	288	141	155	183	187	241	241	134	144	195	201	231	231	188	188	220	220	148	148	97	103	148	150
84	100	102	169	187	224	226	98	120	188	204	276	288	141	163	193	193	241	243	134	152	201	205	225	243	186	188	220	220	148	148	97	97	156	164
85	102	108	183	191	230	260	118	128	192	202	288	292	139	163	187	187	231	239	154	156	189	193	229	241	180	188	214	220	148	156	97	97	148	152
86	100	102	173	183	226	226	98	112	188	196	274	282	139	139	187	189	237	243	148	154	189	201	221	233	186	188	224	226	144	148	97	97	164	170
87	102	102	173	175	224	226	98	112	188	194	282	288	137	139	187	189	237	241	144	156	189	201	221	243	180	180	214	220	148	156	97	97	150	152
88	102	102	179	187	226	260	112	112	188	204	288	292	139	141	187	189	231	237	144	156	189	201	221	225	188	188	214	220	148	148	97	105	142	164
89	102	106	179	183	224	260	86	96	188	202	292	292	141	165	187	193	231	231	160	168	189	199	221	231	180	188	214	222	144	156	97	105	148	174
90	100	108	183	187	224	224	112	128	194	204	268	288	139	141	187	187	231	241	156	164	193	205	221	241	180	188	214	220	144	156	105	105	150	152
91	102	102	169	173	224	226	86	112	188	202	292	292	141	163	187	193	231	237	156	168	193	201	221	225	180	180	214	222	144	144	97	105	152	168
92	86	104	169	173	226	226	94	112	188	194	268	292	137	139	183	189	237	251	134	148	193	201	221	241	188	188	220	228	144	148	97	97	152	170
93	86	102	187	187	242	246	86	120	192	204	288	292	137	149	187	195	231	231	132	156	205	205	221	235	180	186	216	222	148	148	103	105	152	164
94	86	102	169	191	226	226	98	112	204	204	286	288	133	141	187	193	237	243	132	154	191	205	239	241	188	188	216	218	148	148	97	97	156	170
95	86	102	169	179	224	236	98	106	186	202	292	292	137	149	193	195	241	253	134	136	193	193	237	239	180	188	214	220	148	148	97	97	156	168
96	86	102	169	169	226	226	98	98	202	204	274	286	141	163	187	193	231	243	136	154	191	193	221	239	184	188	216	218	148	148	97	103	150	156
97	86	90	169	183	226	236	104	118	188	194	274	292	141	163	183	187	237	237	134	136	189	193	221	241	180	188	216	220	144	144	97	97	150	164
98	100	102	183	191	226	226	98	118	202	204	286	288	133	141	187	193	237	237	154	156	189	205	239	241	188	188	216	218	144	144	97	105	150	156
99	86	100	169	183	226	226	98	118	188	202	274	286	139	141	187	193	231	237	156	168	189	201	239	245	180	188	216	220	144	148	97	105	148	150
100	102	102	169	191	226	242	98	108	188	204	286	292	133	141	183	187	243	249	132	156	205	205	221	241	186	188	214	216	148	148	97	97	150	170
101	90	102	169	183	226	226	112	118	202	204	274	286	133	163	187	193	237	243	132	134	191	193	221	241	184	188	216	218	148	148	97	103	150	156
102	102	102	181	191	224	242	98	108	188	202	274	292	137	141	183	193	239	249	142	156	201	205	221	229	186	188	214	220	148	148	97	97	150	150
103	102	102	169	191	224	226	108	112	202	204	288	292	137	141	183	187	239	243	154	156	191	201	221	241	188	188	218	220	148	148	97	97	150	156
104	102	102	183	183	222	226	86	86	194	202	274	286	141	149	187	193	243	249	134	134	201	205	221	231	188	188	224	228	146	148	97	97	156	174
105	102	102	183	185	226	260	86	120	202	202	272	286	139	149	187	193	231	249	134	144	201	205	221	231	180	188	214	224	148	148	97	103	164	174
106	102	102	171	183	222	224	98	104	194	204	282	292	139	149	187	195	237	251	134	168	189	199	229	231	188	188	214	220	148	148	97	97	148	168
107	102	102	169	173	226	226	86	118	202	204	282	288	141	141	187	187	231	243	150	156	195	205	221	221	180	180	214	222	144	150	97	97	148	164
108	102	102	171	181	224	226	86	118	194	202	274	278	139	163	187	193	231	245	156	168	189	205	231	233	180	188	220	228	148	148	97	105	164	174
109	86	102	173	181	226	230	86	120	194	202	278	286	139	163	187	193	237	245	156	156	189	193	231	239	180	188	220	224	148	152	97	97	164	168
110	86	100	179	187	226	236	98	118	188	204	274	292	141	155	187	193	231	245	136	156	201	205	233	241	188	188	216	228	144	148	97	97	148	148
111	100	102	181	187	226	226	118	120	188	204	274	278	155	163	187	187	231	245	148	156	201	205	229	233	188	188	216	218	144	144	97	97	148	148
112	86	102	167	185	224	260	86	120	188	202	272	288	139	149	187	195	231	243	136	166	193	205	221	241	180	180	216	220	148	148	97	103	152	164
113	102	112	171	185	226	260	86	120	188	194	278	288	139	139	193	195	237	243	166	168	189	193	221	233	180	180	220	220	148	148	103	105	164	164
114	102	102	183	187	226	260	104	104	188	206	282	292	133	161	187	193	241	243	136	136	193	205	239	239	188	188	220	226	144	146	97	97	150	164
115	100	102	181	187	226	260	104	128	204	206	282	290	133	137	187	193	241	243	136	148	189	193	225	239	188	188	220	226	144	146	97	97	150	154
116	86	102	169	185	226	260	98	108	202	204	274	278	139	149	193	195	231	241	134	134	195	201	229	243	180	186	220	226	144	148	97	97	150	156
117	86	102	165	169	222	226	108	120	202	202	274	288	135	149	187	195	231	237	134	168	189	201	229	243	180	186	216	226	144	144	97	97	150	156
118	102	102	171	183	222	224	98	104	194	204	282	292	139	149	187	195	237	251	134	168	189	199	229	231	188	188	214	220	148	148	97	97	148	168
119	102	102	171	171	222	222	86	104	188	204	292	292	141	149	193	195	237	241	134	168	189	195	231	239	186	188	214	216	148	152	97	105	150	168
120	102	102	173	187	226	242	98	120	188	188	274	292	141	165	183	193	237	243	134	156	193	201	221	239	180	180	220	220	148	148	97	105	156	172
121	102	102	171	187	226	226	98	120	188	202	274	286	139	165	183	193	243	249	134	158	193	193	221	239	180	182	220	224	148	148	97	97	168	172
122	104	108	171	187	226	226	112	120	202	204	288	292	141	143	187	193	237	239	134	154	189	205	221	241	180	186	216	220	146	148	97	97	150	174
123	102	104	171	187	222	226	86	120	202	204	278	288	135	141	193	193	237	239	148	154	189	205	221	231	180	180	216	216	148	148	97	97	150	174
124	100	102	183	185	226	240	86	112	194	194	264	292	137	155	193	193	239	253	154	156	189	193	221	239	180	180	220	222	144	152	97	97	156	164
125	90	100	171	183	226	242	86	112	192	194	264	278	137	141	187	193	237	239	154	168	189	193	221	243	180	180	216	220	152	152	97	97	150	164
126	102	120	169	171	260	260	98	108	188	194	274	274	137	141	193	195	239	243	134	156	193	205	221	221	188	188	220	220	144	148	97	97	164	164
127	102	102	169	173	224	260	98	112	194	202	274	274	137	141	193	193	237	239	134	150	193	205	221	245	180	188	220	222	144	144	97	97	150	164
128	96	102	171	183	226	226	86	128	202	204	276	288	139	139	189	193	237	241	152	168	189	201	221	243	180	186	214	220	148	152	97	105	156	164
129	102	102	171	171	226	226	86	86	194	204	276	288	139	141	193	193	241	245	168	168	189	201	243	243	180	180	214	216	148	148	97	97	150	156
130	102	102	179	183	226	226	98	98	202	204	268	282	133	165	187	187	241	243	156	156	193	205	225	239	180	180	214	220	148	158	97	97	150	156
131	102	102	173	179	226	226	98	98	188	202	268	282	163	165	187	187	241	249	134	156	189	205	239	239	180	188	216	220	148	152	97	105	156	164
132	86	102	171	187	224	226	104	108	202	204	282	288	141	161	187	193	231	239	150	168	199	205	221	231	180	188	216	226	144	148	97	97	150	170
133	86	106	171	171	224	226	96	104	190	202	280	282	137	141	193	193	231	237	140	168	193	199	221	239	180	180	216	222	144	144	97	97	150	150
134	102	108	171	183	226	226	112	116	188	194	274	288	141	141	183	187	231	245	136	154	189	195	241	243	186	188	216	220	148	148	97	103	148	152
135	102	102	171	179	226	226	96	112	188	202	282	288	141	141	183	187	231	253	136	152	189	201	243	243	188	188	216	228	146	148	97	103	148	156
136	94	102	171	173	240	240	96	98	182	194	274	292	137	139	187	189	231	245	140	156	193	199	221	221	180	186	214	224	144	152	97	105	154	156
137	94	102	173	173	226	240	86	98	182	202	274	288	137	141	187	193	243	245	150	156	193	199	221	221	186	188	214	214	144	144	97	105	154	164
138	86	106	171	179	220	236	98	112	186	188	274	274	139	141	187	193	237	251	134	136	189	205	239	241	188	188	214	216	144	148	97	97	150	156
139	102	106	169	171	224	236	86	98	186	202	274	288	139	141	187	193	231	251	134	156	193	205	231	241	180	188	214	220	148	150	97	97	150	174
140	102	106	181	185	226	226	98	120	188	204	288	288	137	161	187	187	243	251	144	156	193	205	231	239	186	186	214	220	144	148	105	105	150	168
141	102	112	171	185	222	226	98	112	194	204	278	288	137	141	187	193	243	245	144	168	189	193	233	239	180	186	214	220	148	148	97	105	150	150
142	90	104	165	171	224	242	98	120	192	204	288	292	135	165	187	193	231	237	134	148	189	201	221	231	180	186	222	226	144	146	97	97	148	148
143	86	90	165	169	224	224	86	120	192	202	286	292	135	141	187	193	237	243	148	156	189	205	221	221	180	186	214	226	146	146	97	97	148	174
144	86	108	173	179	224	226	98	128	204	204	264	282	137	137	187	193	243	249	134	156	193	205	221	225	180	188	216	220	144	148	97	97	152	164
145	86	102	179	179	226	226	98	128	202	204	274	282	137	163	183	187	237	249	134	156	189	193	225	239	188	188	216	220	144	152	97	105	152	164
146	102	102	187	187	224	242	98	120	188	204	274	288	141	155	193	193	243	243	136	156	193	199	221	233	180	188	220	220	148	156	97	97	156	172
147	86	102	185	187	224	260	98	120	188	202	272	274	149	155	187	193	243	253	156	166	199	205	221	221	180	188	220	220	156	156	97	97	164	172
148	102	102	169	183	242	242	108	112	188	202	274	290	135	139	183	193	239	241	134	136	201	201	221	225	180	186	214	214	144	160	97	97	164	164
149	102	106	169	183	226	242	96	108	202	202	286	290	135	137	183	193	237	239	136	156	193	201	225	235	182	186	214	222	160	160	97	97	150	164
150	102	102	173	191	222	246	104	104	188	192	268	282	141	155	187	187	241	243	134	156	193	195	231	235	188	188	214	214	144	148	97	97	152	156
151	86	102	191	191	222	232	104	118	192	204	282	282	137	155	183	187	231	241	134	156	195	195	229	235	180	188	214	226	148	148	97	97	148	152
152	102	106	181	183	242	260	98	104	202	202	292	292	139	163	193	193	237	243	134	156	191	201	221	239	184	188	214	216	144	144	97	97	150	174
153	102	106	171	181	224	242	98	110	188	202	292	292	139	141	187	193	241	243	136	156	191	201	221	221	188	188	216	220	144	144	97	97	142	150
154	86	102	183	187	224	226	112	118	188	202	274	294	137	139	183	183	239	251	134	156	193	195	221	221	180	186	216	226	148	148	97	105	168	178
155	86	102	169	183	224	224	108	118	188	204	274	292	139	139	183	187	239	249	134	140	191	195	221	239	186	188	220	226	148	148	105	105	156	178
156	102	104	173	183	224	260	96	104	200	202	282	292	141	141	187	193	231	241	152	156	193	193	239	243	188	188	220	224	136	156	97	97	148	148
157	102	102	181	183	226	260	104	120	192	202	280	282	141	167	187	193	231	241	148	156	189	193	229	243	188	188	214	224	144	156	97	97	148	156
158	102	112	171	171	222	226	86	112	194	202	278	288	139	141	193	193	237	245	134	168	189	189	233	243	180	180	216	220	148	148	97	105	150	164
159	102	104	169	171	220	230	108	112	202	204	274	282	139	141	193	195	251	251	140	140	191	201	229	239	180	182	220	222	146	146	97	97	156	174
160	86	102	171	183	220	240	110	120	194	202	274	286	141	161	183	193	243	243	132	154	195	201	221	231	186	188	216	224	144	144	97	97	156	164
161	100	102	173	181	226	230	120	128	202	204	278	290	137	137	187	187	239	241	148	172	189	199	221	225	188	188	220	220	144	144	97	97	154	156
162	86	102	167	185	220	260	120	120	188	202	272	274	139	149	187	187	231	253	144	166	205	205	221	221	180	188	214	220	148	148	97	103	164	164
163	94	102	169	187	226	226	96	112	188	204	274	288	137	139	193	193	237	255	134	154	193	193	221	225	188	188	214	220	148	148	97	105	150	168
164	102	102	183	183	220	226	98	120	188	202	274	286	137	141	193	193	239	243	154	160	201	201	221	247	186	186	216	220	146	146	97	97	152	164
165	86	100	169	171	222	230	98	104	188	204	288	292	139	149	187	193	239	243	136	156	193	201	221	239	186	190	216	220	144	144	97	105	150	150
166	102	108	169	171	224	224	86	118	200	202	286	292	141	141	187	187	237	243	134	156	201	205	221	233	180	188	214	214	148	148	97	97	156	174
167	86	102	169	179	226	226	98	104	202	202	268	274	133	149	187	189	241	253	134	156	189	193	239	239	180	188	214	216	148	148	97	97	156	156
168	102	102	169	171	220	226	98	98	188	202	278	292	133	139	193	193	239	251	134	154	189	195	221	241	186	188	220	226	144	144	103	105	148	156
169	102	102	169	171	260	262	120	120	188	202	274	274	135	141	187	187	231	243	154	160	189	193	225	237	180	188	214	216	148	148	97	97	164	164
170	86	102	169	183	224	226	86	86	202	202	286	288	139	141	187	187	231	243	150	156	193	205	221	231	180	188	214	220	150	150	97	97	164	174
171	94	102	171	173	226	226	98	118	188	204	292	292	163	165	183	195	231	237	134	134	195	201	239	241	180	188	216	228	148	148	105	105	164	174
172	102	102	171	171	224	242	96	110	188	188	288	292	137	141	187	193	231	241	136	156	201	201	221	241	180	188	220	220	144	144	97	105	142	148
173	86	102	171	183	226	240	110	120	194	204	286	288	135	161	183	193	231	243	132	156	189	195	225	231	188	188	220	224	144	148	97	97	156	174
174	86	102	173	189	229	236	120	120	194	202	278	288	139	141	183	187	249	253	134	152	189	205	229	237	180	180	216	222	148	148	97	113	150	174
175	86	104	171	185	220	220	112	120	188	202	272	282	139	149	187	193	231	251	140	166	205	205	221	241	180	188	214	222	146	148	97	97	164	174
176	90	102	165	171	222	242	86	120	192	202	278	288	135	141	187	193	237	237	148	168	189	189	231	243	180	180	216	226	146	146	97	97	148	150
177	86	86	169	171	224	240	110	120	194	194	288	288	139	161	183	187	237	243	132	134	195	205	225	241	186	188	220	220	148	148	97	105	152	174
178	100	102	179	187	222	232	98	98	202	202	286	292	137	155	183	187	237	243	154	156	189	201	241	243	180	180	216	220	148	156	97	109	148	152
179	94	102	169	179	222	236	98	98	188	194	274	278	137	165	187	189	241	253	134	156	193	201	221	225	180	180	214	220	144	146	97	105	150	150
180	86	102	179	187	224	231	86	98	204	206	292	294	139	141	187	187	231	241	154	156	189	193	221	225	182	186	214	224	144	146	97	97	164	178
181	102	102	171	183	222	226	104	120	188	202	274	292	139	155	193	193	231	241	134	156	189	201	221	239	182	186	214	228	144	152	97	103	150	178
182	86	100	183	191	222	242	112	120	202	204	274	288	139	149	193	193	237	239	136	156	191	199	221	241	188	188	214	220	144	144	97	97	150	152
183	100	102	169	185	230	240	108	112	194	204	264	292	137	139	193	195	251	253	136	156	191	193	221	239	180	188	220	222	144	152	97	105	156	156
184	102	102	171	183	226	262	118	120	202	202	274	282	141	141	183	187	243	243	154	160	189	201	235	237	188	188	216	220	148	148	97	97	152	164
185	102	108	169	171	224	226	118	120	200	202	272	292	139	141	187	187	231	237	134	134	195	201	221	233	180	188	214	220	148	148	97	97	156	168
186	102	102	169	183	222	256	98	112	204	206	292	292	141	155	183	187	241	243	144	156	189	191	225	241	180	188	214	216	144	152	105	105	156	164
187	102	108	169	191	222	224	96	104	182	188	274	294	139	165	193	195	237	239	132	140	189	193	229	241	186	186	220	220	144	148	97	97	150	164
188	86	102	173	183	224	226	104	116	188	202	282	282	141	141	187	187	241	241	134	152	189	193	239	243	188	188	220	224	148	156	97	109	148	152
189	86	108	173	183	226	226	86	108	202	204	288	288	139	139	187	193	237	243	134	134	189	193	237	243	188	190	220	220	144	144	97	105	148	156
190	86	102	167	179	226	226	120	120	188	202	276	284	139	141	193	195	243	251	154	156	193	193	221	241	180	188	220	220	148	152	97	105	152	174
191	102	102	171	183	224	226	104	118	188	202	274	292	141	141	183	193	237	241	136	160	195	201	221	235	186	188	216	216	148	152	97	105	150	164
192	86	100	169	171	224	242	98	112	202	204	292	292	141	161	187	187	241	241	134	156	193	205	233	239	180	182	218	220	136	144	97	97	150	174
193	102	102	181	187	232	260	104	108	188	202	286	292	141	163	187	193	237	243	156	156	201	205	221	233	184	188	216	222	144	148	97	97	150	156
194	86	86	169	183	226	260	104	108	188	202	274	292	139	141	187	195	241	241	134	136	195	201	221	229	180	186	220	222	148	152	97	97	148	150
195	102	102	171	183	224	224	96	116	202	204	274	286	137	139	187	193	231	245	134	156	191	201	225	229	186	188	220	224	144	148	97	97	148	174
196	102	102	171	181	226	226	98	120	188	188	288	292	161	163	187	195	237	243	134	144	193	201	239	241	180	186	216	220	144	148	105	105	150	164
197	102	102	171	181	226	231	108	110	188	188	286	288	149	149	187	193	239	243	134	134	195	205	225	229	180	186	214	228	140	148	97	105	156	174
198	86	102	169	183	224	224	98	120	188	194	280	288	133	137	187	193	231	243	160	164	205	205	221	229	188	188	220	224	146	148	97	105	152	174
199	86	90	169	169	226	240	86	104	188	204	292	292	139	141	187	187	237	243	144	150	189	193	221	241	180	186	214	216	144	148	105	113	164	164
200	102	102	179	183	224	262	98	118	188	202	274	274	141	149	183	187	237	243	134	160	193	201	235	239	188	188	216	220	148	152	97	97	152	164
201	90	102	169	187	222	242	96	104	188	206	292	292	141	167	183	187	241	241	134	134	195	201	237	241	188	188	214	220	144	148	103	103	156	172
202	102	106	171	171	224	226	118	118	194	202	278	286	137	141	187	187	237	253	136	148	195	195	229	229	188	188	220	220	148	148	97	97	148	158
203	102	108	183	183	226	236	96	98	202	202	282	292	141	141	187	187	231	249	134	156	195	205	221	221	182	188	214	220	148	152	97	109	164	174
204	100	102	169	183	232	242	96	118	190	202	288	292	135	141	183	187	243	253	134	154	201	205	221	243	180	188	216	216	148	148	97	97	150	164
205	86	86	173	173	226	226	104	120	188	188	288	288	139	149	187	187	231	239	134	134	193	205	237	241	186	188	216	220	144	148	97	105	148	156
206	102	102	169	187	224	242	86	98	188	202	286	292	139	141	183	187	231	237	134	150	193	193	221	221	180	188	220	220	148	150	97	97	156	174
207	102	102	173	183	224	226	98	116	202	204	274	282	137	163	183	187	245	249	134	156	189	201	225	239	186	188	224	228	148	152	97	105	148	148
208	102	108	169	181	224	230	108	118	188	202	274	292	139	141	187	195	249	249	134	140	189	193	239	239	182	188	220	228	144	148	97	105	150	174
209	96	102	171	183	224	260	112	112	194	204	268	284	137	163	187	193	231	253	140	156	189	189	239	241	180	180	216	220	148	152	97	97	150	174
210	86	102	185	187	242	260	118	120	188	194	274	286	139	149	187	193	231	253	134	166	205	205	221	231	180	188	220	222	146	148	97	97	150	164
211	100	102	169	173	222	230	98	104	202	204	286	292	139	139	187	187	231	243	156	156	193	201	221	229	188	190	216	220	144	144	97	97	150	168
212	102	106	169	173	230	242	96	120	188	202	274	286	137	165	183	193	237	237	134	156	193	193	221	235	180	182	220	222	148	148	97	97	156	170
213	96	102	171	171	222	224	112	112	188	202	282	288	139	139	193	193	245	245	134	156	189	201	221	233	180	188	220	220	144	148	103	105	164	174
214	86	86	179	183	226	240	120	120	194	202	282	284	135	141	193	193	231	251	134	154	189	193	225	241	188	188	220	220	148	148	97	105	150	152
215	96	102	171	171	224	226	98	112	188	202	282	292	137	139	183	193	239	245	156	168	195	201	221	239	186	188	220	220	144	144	97	103	164	174
216	86	100	169	171	224	226	94	120	202	206	274	286	137	141	187	193	231	245	134	158	189	195	221	245	180	186	214	224	148	148	97	97	150	164
217	86	86	171	173	260	260	96	96	190	194	278	286	139	141	193	193	243	245	144	148	189	193	227	239	186	186	220	228	150	150	105	109	156	156
218	86	86	171	173	220	260	96	96	188	190	278	286	139	141	193	195	237	245	146	148	189	193	227	239	186	186	220	228	150	158	105	109	156	156
219	86	86	169	175	224	260	96	96	188	194	278	282	133	141	193	193	255	255	146	148	189	193	217	225	186	186	226	232	148	148	105	109	156	158
220	86	90	171	171	224	228	86	86	188	188	268	282	139	141	193	193	239	249	140	140	191	193	231	243	186	188	218	220	156	156	105	107	148	156
221	90	90	171	173	222	254	98	106	194	194	286	294	133	141	193	193	249	257	144	148	193	193	227	231	182	186	220	232	136	136	103	109	148	152
222	86	86	169	171	224	224	86	96	188	194	282	282	133	139	193	193	237	255	146	150	189	193	217	241	182	182	220	226	142	148	107	109	154	156
223	86	86	169	169	224	260	96	102	188	194	282	286	139	139	191	193	237	241	136	146	189	189	225	241	186	186	226	228	142	144	105	107	154	156
224	86	90	169	171	222	260	96	106	188	194	286	294	139	141	193	193	241	249	146	148	189	193	231	241	182	186	226	232	136	142	103	105	152	156
225	86	86	169	175	224	224	102	102	194	194	282	282	133	133	193	193	241	243	136	146	189	193	225	239	182	186	226	228	144	144	105	109	154	154
226	86	90	169	171	224	224	96	114	194	194	282	290	133	141	193	193	239	243	134	148	193	193	217	239	186	186	218	220	148	156	109	109	154	154
227	86	86	173	173	224	224	86	114	188	188	282	286	137	139	193	193	249	257	136	144	193	193	239	239	186	186	226	226	158	158	105	105	170	170
228	86	86	173	173	224	224	96	96	188	188	286	286	137	141	193	193	249	249	136	144	189	193	239	239	186	186	226	226	156	158	105	105	154	170
229	86	86	171	171	224	260	96	112	188	188	274	290	137	139	193	193	237	249	140	184	191	193	231	239	186	186	220	220	142	142	97	105	148	154
230	86	94	171	173	224	224	104	112	188	194	274	282	139	139	191	193	237	239	140	148	193	193	239	241	186	188	220	226	142	142	105	105	148	150
231	86	92	173	173	230	260	104	112	194	194	282	284	133	141	187	193	239	253	142	144	193	193	241	241	186	186	216	220	142	142	105	107	150	152
232	86	86	169	173	220	260	96	96	188	190	278	286	139	139	193	193	245	245	144	146	193	193	231	239	186	186	220	220	158	158	105	109	156	156
233	86	102	171	171	224	226	86	122	188	202	282	288	139	141	187	193	239	241	140	156	191	199	221	231	186	188	218	220	152	156	97	105	150	156
234	86	86	169	175	224	224	96	112	194	194	286	286	137	139	191	193	241	255	132	150	191	193	217	239	186	186	218	220	136	136	103	103	152	154
